# Supplementary material for: Quantifying Emission Factors and Setting Conditions of Use According to ECHA Chapter R.14 for a Spray Process Designed for Nanocoatings—A Case Study
Source: Nanomaterials (Basel). 2022 Feb 10;12(4):596. doi: 10.3390/nano12040596 (PMC8876979; doi:10.3390/nano12040596)
Supplement: Supplementary file 1 [file nanomaterials-12-00596-s001.zip]

Archive with 3 entries (3 files):
- nanomaterials-1531087 - supplementary 1-proof done.pdf
- nanomaterials-1531087 - supplementary 3-proof done.pdf
- nanomaterials-1531087-Supplementary Material 2-proof done.xlsx
